# Supplementary material for: Host Plants for the Lanternfly Saiva formosana Kato, 1929 (Hemiptera, Fulgoridae) Endemic to Taiwan, and Parasitism of Its Eggs by Wasps
Source: Insects. 2024 Oct 26;15(11):841. doi: 10.3390/insects15110841 (PMC11594280; doi:10.3390/insects15110841)
Supplement: Supplementary file 1 [file insects-15-00841-s001.zip]

Archive with 1 entries (1 files):
- insects-3213252-supplementary.pdf
